# Supplementary material for: Genetic Analysis for Fruit Phenolics Content, Flesh Color, and Browning Related Traits in Eggplant (Solanum melongena)
Source: Int J Mol Sci. 2019 Jun 19;20(12):2990. doi: 10.3390/ijms20122990 (PMC6628304; doi:10.3390/ijms20122990)
Supplement: Supplementary file 1 [file ijms-20-02990-s001.zip › Supplementary/TableS1.xlsx]

## Sheet: Sheet1
Table S1: The mean performance of parents and their hybrids for the fruit biochemical traits.
Parent/Hybrids	Dry Matter	Phenolics	Chlorogenic Acid (mg/g)	Area %	L*0	a*0	b*0	DW0	PPO Activity	DB	CD
MM 1597	10.7168	12.0505	3.24567	45.25	74.4422	-3.14333	23.0122	34.8617	2.0818	2.18346	3.06982
DH 621	7.82914	7.97656	2.63233	73.7433	78.6144	-3.67	22.8144	31.6684	1.19307	7.16917	12.2122
AN-S-26	12.6561	11.3522	2.26767	74.7567	79.5811	-2.17556	18.8111	27.9719	1.22725	4.80289	7.27185
HI5	11.9568	12.4576	3.43533	77.1167	81.1033	-4.31444	21.2789	28.8658	1.87223	1.92962	5.39647
A0416	9.4633	7.58432	2.719	76.5733	79.5189	0.0766667	15.7822	26.1871	4.44597	3.75764	5.78396
IVIA-371	7.43011	13.4649	3.153	67.16	84.4956	-1.30556	12.6456	20.1562	3.03971	2.04388	2.75907
ASI-S-1	7.73856	12.7458	2.07533	80.3967	83.4122	-3.45556	18.3989	25.1015	2.11753	2.58239	3.75363
MEL 1	8.91804	9.00767	2.56733	83.1367	87.7	-1.27667	10.2089	16.0556	1.53533	1.47519	1.81907
MEL 5	9.86041	7.58432	2.78967	64.3167	88.5467	-2.43111	12.17	16.9734	1.87775	1.91411	2.52205
INS 2	14.1123	15.9669	3.05067	55.3867	72.7678	-1.62333	18.8544	33.375	8.11267	9.35357	16.786
MM 1597 × DH 621	7.46175	10.1784	3.251	67.0467	77.6456	-4.63	25.5356	34.3532	2.93012	1.69817	3.84176
MM 1597 × AN-S-26	7.50409	11.89	3.09767	70.4867	79.8078	-3.26889	24.0789	31.6937	2.13391	2.99022	6.66471
MM 1597 × H15	10.913	13.0459	2.18567	70.42	81.3011	-6.17222	19.5122	27.7685	1.53556	3.36599	5.58627
MM 1597 × A0416	7.96993	8.6808	2.53367	74.1167	81.53	-3.11556	20.1633	27.6138	2.35654	2.01593	2.97138
MM 1597 × IVIA-371	6.9546	11.6077	2.825	60.1467	76.9878	0.327778	22.7111	32.6479	2.05034	4.12447	6.44312
MM 1597 × ASI-S-1	10.5297	12.7785	2.47633	65.3733	84.1222	-3.99111	20.8567	26.6691	2.13953	2.47496	4.04405
MM 1597×MEL 1	9.4607	8.45794	2.71367	68.83	81.2133	-4.67333	20.0622	27.9689	1.67908	4.56834	6.87643
MM 1597 × MEL 5	8.20009	11.3819	2.75633	60.94	82.3256	-6.01889	19.7622	27.2578	1.64454	2.54075	4.22587
MM 1597 × INS2	11.9787	7.88147	2.75933	66.8567	82.0611	-4.67556	21.9367	28.7898	3.09773	2.31199	4.87186
DH 621 × AN-S-26	10.2012	11.5394	2.56567	78.1833	81.7278	-5.76889	20.7667	28.3104	1.34737	2.19008	5.45207
DH 621 × H15	7.21604	10.116	2.349	78.8567	81.65	-2.76556	18.3433	26.2624	1.65739	2.82443	4.2955
DH 621 × A0416	10.9324	8.95715	2.79533	74.91	81.9811	-3.30778	19.9177	27.1819	2.6899	3.27256	6.35781
DH 621 × IVIA-371	11.0674	7.0227	2.64967	75.7733	79.6089	-2.92778	23.7422	31.6176	0.978795	1.28632	3.40677
DH 621 × ASI-S-1	7.47308	15.2419	3.91967	67.4967	81.7622	-2.60889	18.1511	26.0188	0.662401	2.17939	3.99729
DH 621 × MEL 1	9.0791	7.409	2.40667	77.2533	80.5711	-4.57667	22.7322	30.2904	1.63304	2.55366	5.58218
DH 621 × MEL 5	10.2359	8.556	2.97533	69.1267	82.8974	-3.62889	18.9022	25.7713	2.32673	1.40856	3.00656
DH 621 × INS2	8.11813	7.97061	2.94767	71.37	83.8644	-3.26667	17.0189	23.8524	3.93305	2.09341	3.63039
AN-S-26 × H15	8.91005	8.7432	1.81733	86.1367	82.9778	-3.55667	13.5878	22.1197	1.13743	3.13807	4.24121
AN-S-26 × A0416	10.851	10.0833	3.04433	65.6033	83.76	-3.37778	18.9856	25.2793	3.16094	1.34476	3.11459
AN-S-26 × IVIA-371	7.95567	12.2852	2.957	70.0633	82.9567	-3.12667	15.6267	23.3906	2.39431	2.09435	2.86085
AN-S-26 × ASI-S-1	8.87099	11.0194	3.24133	66.8267	84.5578	-3.76333	12.25	20.3824	3.0318	1.77789	2.92093
AN-S-26 × MEL 1	10.7285	6.85333	2.778	72.0133	81.2289	-1.92333	19.7533	27.5011	2.79887	4.45194	7.19755
AN-S-26 × MEL 5	8.76679	15.9491	2.22233	82.86	83.7033	-3.72111	16.25	23.3545	1.29959	3.30554	4.57941
AN-S-26 × INS2	11.4226	17.4675	2.62167	78.6267	77.9156	-1.49556	23.5156	32.4103	1.90676	2.85382	4.43384
H15 × A0416	8.04926	12.7191	3.295	76.5833	82.6144	-2.38444	20.2511	27.0888	1.91907	1.63703	4.28174
H15 × IVIA-371	8.38489	5.89948	3.029	67.8867	82.1933	-3.82333	20.6822	27.6363	2.66627	0.760936	3.49234
H15 × ASI-S-1	9.85623	6.62452	3.31267	63.87	78.6467	-1.19222	22.0389	30.8454	2.4334	6.76	10.9518
H15 × MEL 1	10.977	8.96012	2.782	72.1533	83.0089	-3.61667	18.8322	25.8008	1.65825	4.82492	8.42929
H15 × MEL 5	7.54175	9.41773	2.88367	78.0133	81.8211	-1.35222	13.1111	22.5824	2.33395	1.70293	2.09453
H15 × INS2	11.6453	11.2719	2.593	87.1467	87.0489	-0.544444	8.97222	15.8108	1.08208	3.218	3.78404
A0416 × IVIA-371	8.00385	13.869	2.262	78.88	82.9389	-3.07556	17.2644	24.5882	0.311046	1.73444	2.66048
A0416 × ASI-S-1	10.0425	10.6152	2.78767	88.0833	82.9689	-1.68111	9.18222	19.5088	0.44206	1.7076	2.28553
A0416 × MEL 1	9.90334	12.8647	3.386	84.31	86.2511	-2.06333	10.1011	17.2541	0.340518	1.36112	1.88338
A0416 × MEL 5	8.00778	9.15921	1.77467	75.3833	83.8122	-2.85889	19.5422	25.579	1.99712	1.4258	2.7686
A0416 × INS2	8.98731	13.2866	2.67367	76.6967	84.88	-3.58889	15.1978	21.8823	0.354405	5.01176	6.09956
IVIA-371 × ASI-S-1	7.31921	5.80736	2.661	79.6467	83.2267	-1.98889	13.7422	21.8647	2.21117	2.24033	3.60851
IVIA-371 × MEL 1	11.283	16.6949	2.37533	64.29	77.6356	-4.13111	19.9644	30.3269	0.424444	5.2732	7.97828
IVIA-371 × MEL 5	9.03338	13.1173	2.83133	76.2133	80.8044	-4.39889	17.9178	26.708	2.57659	3.41401	5.27707
IVIA-371 × INS2	9.57513	9.7654	2.92133	66.0067	81.4867	-4.20444	21.08	28.501	4.32951	4.54534	7.0086
ASI-S-1 × MEL 1	12.8208	10.22	2.71733	63.93	76.3878	-3.88667	18.1689	30.1712	4.22097	16.4543	20.8955
ASI-S-1 × MEL 5	8.7377	8.74915	3.003	68.34	73.2678	0.195556	19.4233	33.2231	2.22277	7.36182	9.77975
ASI-S-1 × INS2	10.8049	17.1941	3.69333	84.8467	83.9244	-1.81	10.8378	19.6594	1.16144	1.34274	1.8898
MEL 1 × MEL 5	9.57664	15.0874	3.23233	65.7633	74.2589	-1.45111	22.9767	34.8529	1.74238	3.19383	6.27961
MEL 1 × INS2	10.7322	11.7058	3.18533	68.02	81.1578	-1.01111	14.28	23.8785	4.39113	12.1902	14.1339
MEL 5 × INS2	9.57642	14.4901	3.14233	73.38	83.9767	-1.94333	13.4822	21.2017	2.04456	4.64835	6.07776
